# Supplementary material for: Neighborhood green space visits and coronary heart disease: Evidence from mobility data across nine U.S. metropolitan cities
Source: Am J Prev Cardiol. 2026 May 14;28:101666. doi: 10.1016/j.ajpc.2026.101666 (PMC13326116; doi:10.1016/j.ajpc.2026.101666)
Supplement: Supplementary file 4 [file mmc4.zip]

Archive with 1 entries (1 files):
- Supplementary fig2.jpg
